# Supplementary material for: Feasibility of a Community-Based Boxing Program with Tailored Balance Training in Parkinson’s Disease: A Preliminary Study
Source: Brain Sci. 2025 Aug 13;15(8):858. doi: 10.3390/brainsci15080858 (PMC12384128; doi:10.3390/brainsci15080858)
Supplement: Supplementary file 1 [file brainsci-15-00858-s001.zip]

Archive with 1 entries (1 files):
- brainsci-3721247-supplementary.pdf
